# Supplementary material for: Water Quality, Toxicity and Diversity of Planktonic and Benthic Cyanobacteria in Pristine Ancient Lake Khubsugul (Hövsgöl), Mongolia
Source: Toxins (Basel). 2023 Mar 10;15(3):213. doi: 10.3390/toxins15030213 (PMC10053237; doi:10.3390/toxins15030213)
Supplement: Supplementary file 1 [file toxins-15-00213-s001.zip]

Archive with 1 entries (1 files):
- toxins-2250594-supplementary.pdf
